# Supplementary material for: Circulating myomiRNAs as biomarkers in patients with Cushing’s syndrome
Source: J Endocrinol Invest. 2023 Sep 8;47(3):655–69. doi: 10.1007/s40618-023-02184-3 (PMC10904409; doi:10.1007/s40618-023-02184-3)
Supplement: Supplementary file 1 — Supplementary file1 (XLS 31 KB) [file 40618_2023_2184_MOESM1_ESM.xls]

## Sheet: Sheet1
Position	Target	Position	Target
A01	mmu-let-7a-5p	E01	mmu-miR-423-5p
A02	mmu-miR-1a-3p	E02	mmu-miR-499-5p
A03	mmu-miR-100-5p	E03	mmu-miR-31-5p
A04	mmu-miR-106a-5p	E04	mmu-miR-574-3p
A05	mmu-miR-106b-5p	E05	mmu-miR-199a-5p
A06	mmu-miR-10b-5p	E06	mmu-miR-9-5p
A07	mmu-miR-122-5p	E07	mmu-miR-92a-3p
A08	mmu-miR-124-3p	E08	mmu-miR-93-5p
A09	mmu-miR-125b-5p	E09	mmu-let-7c-5p
A10	mmu-miR-126a-3p	E10	mmu-miR-107-3p
A11	mmu-miR-133a-3p	E11	mmu-miR-10a-5p
A12	mmu-miR-133b-3p	E12	mmu-miR-128-3p
B01	mmu-miR-134-5p	F01	mmu-miR-130b-3p
B02	mmu-miR-141-3p	F02	mmu-miR-145a-5p
B03	mmu-miR-143-3p	F03	mmu-miR-148a-3p
B04	mmu-miR-146a-5p	F04	mmu-miR-15a-5p
B05	mmu-miR-150-5p	F05	mmu-miR-184-3p
B06	mmu-miR-155-5p	F06	mmu-miR-193a-3p
B07	mmu-miR-17-5p	F07	mmu-miR-204-5p
B08	mmu-miR-17-3p	F08	mmu-miR-206-3p
B09	mmu-miR-18a-5p	F09	mmu-miR-211-5p
B10	mmu-miR-192-5p	F10	mmu-miR-26b-5p
B11	mmu-miR-195a-5p	F11	mmu-miR-30e-5p
B12	mmu-miR-196a-5p	F12	mmu-miR-34c-5p
C01	mmu-miR-19a-3p	G01	mmu-miR-181a-5p
C02	mmu-miR-19b-3p	G02	mmu-miR-181b-5p
C03	mmu-miR-200a-3p	G03	mmu-miR-376c-3p
C04	mmu-miR-200b-3p	G04	mmu-miR-7a-5p
C05	mmu-miR-200c-3p	G05	mmu-miR-96-5p
C06	mmu-miR-203-3p	G06	mmu-miR-103-3p
C07	mmu-miR-205-5p	G07	mmu-miR-15b-5p
C08	mmu-miR-20a-5p	G08	mmu-miR-16-5p
C09	mmu-miR-21a-5p	G09	mmu-miR-191-5p
C10	mmu-miR-210-3p	G10	mmu-miR-22-3p
C11	mmu-miR-214-3p	G11	mmu-miR-24-3p
C12	mmu-miR-215-5p	G12	mmu-miR-26a-5p
D01	mmu-miR-221-3p	H01	cel-miR-39-3p
D02	mmu-miR-222-3p	H02	cel-miR-39-3p
D03	mmu-miR-223-3p	H03	SNORD61
D04	mmu-miR-224-5p	H04	SNORD68
D05	mmu-miR-23a-3p	H05	SNORD72
D06	mmu-miR-25-3p	H06	SNORD95
D07	mmu-miR-27a-3p	H07	SNORD96A
D08	mmu-miR-296-5p	H08	RNU6-6P
D09	mmu-miR-29a-3p	H09	miRTC
D10	mmu-miR-30d-5p	H10	miRTC
D11	mmu-miR-34a-5p	H11	PPC
D12	mmu-miR-375-3p	H12	PPC
